# Supplementary material for: Democratizing science with the aid of parametric design and additive manufacturing: Design and fabrication of a versatile and low-cost optical instrument for scattering measurement
Source: PLoS One. 2017 Nov 7;12(11):e0187219. doi: 10.1371/journal.pone.0187219 (PMC5675403; doi:10.1371/journal.pone.0187219)
Supplement: S1 File — An archive with all the source files is attached. Please recall that they are available under GPLv2 or later. (ZIP) [file pone.0187219.s005.zip]

Archive with 37 entries (32 files):
- S1-File/
- S1-File/03-LED-drivers/
- S1-File/03-LED-drivers/LED-driver-common-plus.pdf
- S1-File/03-LED-drivers/LED driver Simulation DC transfer characteristic.pdf
- S1-File/03-LED-drivers/LED-driver.pdf
- S1-File/03-LED-drivers/LED driver Simulation DC transfer characteristic.xls
- S1-File/04-PCB-altium-files/
- S1-File/04-PCB-altium-files/OSRAM-SSL.PcbLib
- S1-File/04-PCB-altium-files/OSRAM-SSL.SchLib
- S1-File/04-PCB-altium-files/LED-RGB-PCB-Circular.PrjPcb
- S1-File/04-PCB-altium-files/PCB-deliverable.zip
- S1-File/04-PCB-altium-files/PCB-longcirc.PcbDoc
- S1-File/04-PCB-altium-files/PCB-deliverable-nocommonground.zip
- S1-File/04-PCB-altium-files/OSRAM-LED.IntLib
- S1-File/04-PCB-altium-files/OSRAM-LED.LibPkg
- S1-File/04-PCB-altium-files/PCB-25mm.PcbDoc
- S1-File/02-parts-stl-files/
- S1-File/02-parts-stl-files/03-Chamber-parts-4.stl
- S1-File/02-parts-stl-files/04-Chamber-iPhone.stl
- S1-File/02-parts-stl-files/02-Inner-Cylinder.stl
- S1-File/02-parts-stl-files/02-Base-Cylinder.stl
- S1-File/02-parts-stl-files/03-Chamber-parts-3.stl
- S1-File/02-parts-stl-files/03-Chamber-parts-0.stl
- S1-File/02-parts-stl-files/03-Chamber-parts-1.stl
- S1-File/02-parts-stl-files/04-Chamber-BQ.stl
- S1-File/02-parts-stl-files/02-Support.stl
- S1-File/02-parts-stl-files/02-Base.stl
- S1-File/02-parts-stl-files/01-Calibration.stl
- S1-File/02-parts-stl-files/04-Chamber-general.stl
- S1-File/02-parts-stl-files/03-Chamber-parts-2.stl
- S1-File/02-parts-stl-files/01-Test-Radios.stl
- S1-File/02-parts-stl-files/05-Eccentric-cover.stl
- S1-File/02-parts-stl-files/05-Eccentric.stl
- S1-File/01-parametric-design-GrassHopper-Rhino-files/
- S1-File/01-parametric-design-GrassHopper-Rhino-files/cluster.gh
- S1-File/01-parametric-design-GrassHopper-Rhino-files/Adapter.3dm
- S1-File/01-parametric-design-GrassHopper-Rhino-files/Adapter.gh
