# Supplementary material for: Democratizing science with the aid of parametric design and additive manufacturing: Design and fabrication of a versatile and low-cost optical instrument for scattering measurement
Source: PLoS One. 2017 Nov 7;12(11):e0187219. doi: 10.1371/journal.pone.0187219 (PMC5675403; doi:10.1371/journal.pone.0187219)
Supplement: S1 File — An archive with all the source files is attached. Please recall that they are available under GPLv2 or later. (ZIP) [file pone.0187219.s005.zip › S1-File/03-LED-drivers/LED driver Simulation DC transfer characteristic.xls]

## Sheet: LED driver Simulation DC trans
V-sweep	v(von_off)	v(vd1)	v(vd2)	v(vd3)	i(cp_d1.0)	i(cp_d2.0)	i(cp_d3.0)
Volts	Volts	Volts	Volts	Volts	Amps	Amps	Amps
0	0	0.00866703	0.00866701	0.00866711	-8.66742e-15	-8.6674e-15	-8.66751e-15
0.1	0.1	0.10281	0.102811	0.102808	-1.0282e-13	-1.02821e-13	-1.02818e-13
0.2	0.2	0.196607	0.196603	0.1966	-1.96652e-13	-1.96647e-13	-1.96645e-13
0.3	0.3	0.290334	0.290338	0.290338	-2.90509e-13	-2.90513e-13	-2.90513e-13
0.4	0.4	0.384287	0.384287	0.384279	-3.84949e-13	-3.84948e-13	-3.8494e-13
0.5	0.5	0.478678	0.478682	0.478687	-4.8117e-13	-4.81174e-13	-4.8118e-13
0.6	0.6	0.573557	0.573571	0.573569	-5.82993e-13	-5.83009e-13	-5.83008e-13
0.7	0.7	0.668894	0.668888	0.668883	-7.04833e-13	-7.04825e-13	-7.04817e-13
0.8	0.8	0.764365	0.764362	0.764359	-9.01475e-13	-9.01466e-13	-9.01458e-13
0.9	0.9	0.859059	0.859057	0.859059	-1.3764e-12	-1.37638e-12	-1.3764e-12
1	1	0.950834	0.950833	0.950827	-2.82317e-12	-2.82314e-12	-2.82296e-12
1.1	1.1	1.03685	1.03684	1.03686	-7.2758e-12	-7.27555e-12	-7.27741e-12
1.2	1.2	1.11714	1.11714	1.11713	-2.03539e-11	-2.03536e-11	-2.03512e-11
1.3	1.3	1.19372	1.19372	1.19372	-5.76124e-11	-5.76124e-11	-5.7615e-11
1.4	1.4	1.26837	1.26837	1.26837	-1.6215e-10	-1.62151e-10	-1.6215e-10
1.5	1.5	1.34219	1.34219	1.34219	-4.5449e-10	-4.54489e-10	-4.54489e-10
1.6	1.6	1.41569	1.41569	1.41569	-1.27181e-09	-1.27181e-09	-1.27181e-09
1.7	1.7	1.48909	1.48909	1.48909	-3.55745e-09	-3.55745e-09	-3.55745e-09
1.8	1.8	1.56245	1.56245	1.56245	-9.95024e-09	-9.95024e-09	-9.95024e-09
1.9	1.9	1.6358	1.6358	1.6358	-2.78324e-08	-2.78324e-08	-2.78324e-08
2	2	1.70916	1.70916	1.70916	-7.78566e-08	-7.78566e-08	-7.78566e-08
2.1	2.1	1.78252	1.78252	1.78252	-2.17802e-07	-2.17802e-07	-2.17802e-07
2.2	2.2	1.85587	1.85587	1.85587	-6.09303e-07	-6.09303e-07	-6.09303e-07
2.3	2.3	1.92923	1.92923	1.92923	-1.7044e-06	-1.7044e-06	-1.7044e-06
2.4	2.4	2.00256	2.00256	2.00256	-4.76647e-06	-4.76647e-06	-4.76647e-06
2.5	2.5	2.07585	2.07585	2.07585	-1.33197e-05	-1.33197e-05	-1.33197e-05
2.6	2.6	2.14903	2.14903	2.14903	-3.71465e-05	-3.71465e-05	-3.71465e-05
2.7	2.7	2.22189	2.22189	2.22189	-0.000103043	-0.000103043	-0.000103043
2.8	2.8	2.29395	2.29395	2.29395	-0.000281889	-0.000281889	-0.000281889
2.9	2.9	2.36406	2.36406	2.36406	-0.000745146	-0.000745146	-0.000745146
3	3	2.42999	2.42999	2.42999	-0.00183313	-0.00183313	-0.00183313
3.1	3.1	2.48892	2.48892	2.48892	-0.00398632	-0.00398632	-0.00398632
3.2	3.2	2.53924	2.53924	2.53924	-0.00745469	-0.00745469	-0.00745469
3.3	3.3	2.58161	2.58161	2.58161	-0.0121293	-0.0121293	-0.0121293
3.4	3.4	2.6178	2.6178	2.6178	-0.0177189	-0.0177189	-0.0177189
3.5	3.5	2.64961	2.64961	2.64961	-0.023928	-0.023928	-0.023928
3.6	3.6	2.67796	2.67796	2.67796	-0.0305913	-0.0305913	-0.0305913
3.7	3.7	2.70388	2.70388	2.70388	-0.0375417	-0.0375417	-0.0375417
3.8	3.8	2.72796	2.72796	2.72796	-0.044681	-0.044681	-0.044681
3.9	3.9	2.7506	2.7506	2.7506	-0.0519453	-0.0519453	-0.0519453
4	4	2.77205	2.77205	2.77205	-0.0592891	-0.0592891	-0.0592891
4.1	4.1	2.79254	2.79254	2.79254	-0.0666796	-0.0666796	-0.0666796
4.2	4.2	2.8122	2.8122	2.8122	-0.0740929	-0.0740929	-0.0740929
4.3	4.3	2.83116	2.83116	2.83116	-0.0815114	-0.0815114	-0.0815114
4.4	4.4	2.84951	2.84951	2.84951	-0.0889218	-0.0889218	-0.0889218
4.5	4.5	2.86731	2.86731	2.86731	-0.0963142	-0.0963142	-0.0963142
4.6	4.6	2.88464	2.88464	2.88464	-0.103681	-0.103681	-0.103681
4.7	4.7	2.90153	2.90153	2.90153	-0.111016	-0.111016	-0.111016
4.8	4.8	2.91803	2.91803	2.91803	-0.118315	-0.118315	-0.118315
4.9	4.9	2.93418	2.93418	2.93418	-0.125574	-0.125574	-0.125574
5	5	2.94998	2.94998	2.94998	-0.13279	-0.13279	-0.13279
